# Supplementary material for: Impact of subinhibitory concentrations of metronidazole on proteome of Clostridioides difficile strains with different levels of susceptibility
Source: PLoS One. 2020 Nov 9;15(11):e0241903. doi: 10.1371/journal.pone.0241903 (PMC7652271; doi:10.1371/journal.pone.0241903)
Supplement: S1 Table — (XLSX) [file pone.0241903.s001.xlsx]

## Sheet: S1 Table
S1 Table. Sequences of oligonucleotide primers used in this study
Real time PCR Primer
ccpAqF	GTTAAATGGGATAGAAGAGGTTGCT
ccpAqR	TATACCTTCCACTTGTTTTGCTCTC
revRbrqF	GCTGAACATGCTGCTAAATTT
revRbrqR	ATTTTCCATCAGTTGCACCA
norVqF	CCAAGGCAAGATAGCAGGAG
norVqR	CTGCACCAAATGCCATACAC
trxBqF	CTCCAAGTGCATTGGTTCCT
trxBqR	AATCTCCAGCAGCAAAGCAT
msrABqF	GGTGGCCAAGTTTTTCAAAG
msrABqR	CCAAGTTCTTTTGGACCATCA
pflBqF	TGGCAAGGATTTAAAACAGG
pflBqR	GTGGCACCAGCTAAGAAAGA
gluDqF	CAGTAGGGCCAACAAAAGGT
gluDqR	TCCACCTTTACCTCCACCAT
uvrAqF	CTAAATTTGCATGCCCAGAA
uvrAqR	AACATCACAAGCACCAAAGG
uvrBqF	CGGGTTCAGGAAAAACATTC
uvrBqR	CAACTGCATTGTCTGGGAAA
mutSqF	TTGACAGGAAAAGCTTGTGG
mutSqR	GGGTCTTCCATTTGTTCACC
